# Supplementary material for: The Use of Rheological and Tribological Techniques for Texture Assessment of Ambient Yoghurt
Source: Foods. 2026 Jan 26;15(3):440. doi: 10.3390/foods15030440 (PMC12896520; doi:10.3390/foods15030440)
Supplement: Supplementary file 1 [file foods-15-00440-s001.zip]

Archive with 1 entries (1 files):
- foods-4087725-supplementary.pdf
